# Supplementary material for: Feasibility of Left Atrial Appendage Closure in Atrial Fibrillation Patients with a History of Intracranial Bleeding: A Systematic Review of Observational Studies
Source: J Interv Cardiol. 2020 Nov 6;2020:1575839. doi: 10.1155/2020/1575839 (PMC7747006; doi:10.1155/2020/1575839)
Supplement: Supplementary Materials — Supplementary Material 1. Study protocol. Supplementary Material 2. Data. Supplementary Material 3. Quality assessment of studies. . [file 1575839.f1.zip]

Archive with 3 entries (3 files):
- 1575839.f1/Supplement 1. Study Protocol.docx
- 1575839.f1/Supplement 2 SearchDocumentation.docx
- 1575839.f1/Supplement 3 NIH Quality Assessment.doc
